# Supplementary material for: Unravelling electro-chemo-mechanical processes in graphite/silicon composites for designing nanoporous and microstructured battery electrodes
Source: Nat Nanotechnol. 2025 Oct 24;20(11):1656–66. doi: 10.1038/s41565-025-02027-7 (PMC12623239; doi:10.1038/s41565-025-02027-7)
Supplement: Supplementary file 10 — Statistical source data for the plots in Figs. 3–6. [file 41565_2025_2027_MOESM10_ESM.xlsx]

## Sheet: Fig.3o
x	0	40	80	90
0	0.02634	0.02079	0.00998	0.00418
0.325	0.02617	0.02039	0.00949	0.004
0.65	0.02567	0.01896	0.00789	0.00352
0.975	0.02423	0.01741	0.00609	0.00282
1.3	0.02316	0.01605	0.00479	0.0021
1.625	0.02268	0.01395	0.00399	0.00141
1.95	0.02299	0.01208	0.00359	0.0009029
2.275	0.02357	0.01087	0.00319	0.000722993
2.6	0.02446	0.00995	0.00266	0.000603615
2.925	0.02423	0.00934	0.00232	0.000588483
3.25	0.02379	0.00864	0.00201	0.000549811
3.575	0.02399	0.00819	0.00188	0.000519546
3.9	0.02367	0.00795	0.00193	0.000538041
4.225	0.02363	0.00799	0.00181	0.000534678
4.55	0.0241	0.00843	0.00146	0.000492644
4.875	0.02387	0.00918	0.00127	0.000492644
5.2	0.02287	0.0093	0.00115	0.000485918
5.525	0.02173	0.0092	0.00105	0.000453972
5.85	0.02093	0.00936	0.000948298	0.000356452
6.175	0.02047	0.00946	0.000948298	0.000258932
6.5	0.01989	0.00944	0.000932155	0.000174863
6.825	0.01907	0.00937	0.000859522	0.000114334
7.15	0.01846	0.00946	0.000706178	8.91131e-05
7.475	0.01816	0.00922	0.000544766	6.38924e-05
7.8	0.01814	0.00902	0.000347038	1.84952e-05
8.125	0.01864	0.00901	0.000234048	0
8.45	0.01938	0.00952	0.000185624	0
8.775	0.0213	0.01045	0.000246154	0
9.1	0.02355	0.01111	0.000298613	0
9.425	0.02517	0.01154	0.000371249	0
9.75	0.02676	0.01261	0.000427742	0
10.075	0.02731	0.01329	0.000916015	0
10.4	0.02682	0.01416	0.00106	6.89365e-05
10.725	0.02623	0.01446	0.00118	0.000129466
11.05	0.02474	0.01424	0.00121	0.000159731
11.375	0.02414	0.01349	0.00114	0.000164775
11.7	0.02403	0.01302	0.00107	0.000159731
12.025	0.02421	0.01355	0.001	0.000153005
12.35	0.02433	0.01388	0.000871627	0.00014628
12.675	0.02516	0.01374	0.000718284	0.00019504
13	0.0258	0.014	0.000629508	0.000216898
13.325	0.0257	0.01376	0.000548803	0.000220261
13.65	0.02507	0.01315	0.000573014	0.000205128
13.975	0.02453	0.01342	0.000686002	0.000154687
14.3	0.02459	0.01318	0.000681967	0.000141236
14.625	0.0243	0.01264	0.000831274	0.000267339
14.95	0.02443	0.01218	0.000988651	0.000336276
15.275	0.02507	0.01153	0.0011	0.000448928
15.6	0.02563	0.01126	0.00115	0.000583438
15.925	0.02584	0.0108	0.00108	0.00067087
16.25	0.02578	0.0102	0.00126	0.000709542
16.575	0.02544	0.01022	0.00152	0.000721311
16.9	0.02465	0.00998	0.00167	0.000761665
17.225	0.02411	0.01014	0.00171	0.000864229
17.55	0.02388	0.01076	0.00155	0.000884405
17.875	0.02338	0.01114	0.00145	0.000864229
18.2	0.02288	0.01138	0.00139	0.000822194
18.525	0.02293	0.01155	0.0013	0.000739807
18.85	0.0224	0.012	0.0011	0.000721311
19.175	0.0219	0.01196	0.00116	0.000712905
19.5	0.02092	0.01195	0.00132	0.0007314
19.825	0.01953	0.01161	0.00147	0.00081715
20.15	0.019	0.01112	0.00155	0.000857503
20.475	0.01887	0.01151	0.00165	0.000788567
20.8	0.01869	0.01102	0.00164	0.000635561
21.125	0.01839	0.00997	0.00159	0.000445565
21.45	0.01858	0.00945	0.00145	0.00034132
21.775	0.01843	0.00906	0.00142	0.000258932
22.1	0.01858	0.00829	0.00132	0.00028079
22.425	0.01914	0.00766	0.00116	0.000297604
22.75	0.01985	0.00719	0.00114	0.000277427
23.075	0.02042	0.00712	0.00109	0.000237074
23.4	0.02068	0.0069	0.00115	0.000247163
23.725	0.02162	0.0068	0.000992686	0.000235393
24.05	0.02251	0.007	0.000899873	0.000205128
24.375	0.02405	0.00757	0.000847416	0.000173182
24.7	0.02502	0.00806	0.000778814	0.000147961
25.025	0.02567	0.00874	0.000835308	0.00014628
25.35	0.02612	0.00932	0.001	0.000144599
25.675	0.02579	0.00958	0.00103	0.000139554
26	0.02479	0.01047	0.001	8.74317e-05
26.325	0.02356	0.01151	0.00103	7.39807e-05
26.65	0.02252	0.012	0.00116	7.90248e-05
26.975	0.02203	0.01247	0.0013	6.72551e-05
27.3	0.02213	0.01228	0.00142	0.000105927
27.625	0.0215	0.01192	0.00146	0.000132829
27.95	0.02182	0.01185	0.00145	0.000116015
28.275	0.02228	0.01173	0.00142	0.000119378
28.6	0.02289	0.01146	0.00132	0.000136192
28.925	0.0229	0.01056	0.00154	0.000166456
29.25	0.02317	0.00939	0.00142	0.000188314
29.575	0.02334	0.00868	0.00118	0.000319462
29.9	0.023	0.00866	0.00113	0.00039008
30.225	0.02271	0.00897	0.00126	0.000393443
30.55	0.02292	0.00917	0.00137	0.000408575
30.875	0.02287	0.0097	0.00138	0.000422026
31.2	0.02213	0.00972	0.00162	0.000398487
31.525	0.0212	0.00986	0.00195	0.000385036
31.85	0.02035	0.01027	0.00223	0.000351408
32.175	0.01983	0.0115	0.00217	0.000324506
32.5	0.01949	0.01278	0.0021	0.000374947
32.825	0.01854	0.01414	0.00206	0.000425389
33.15	0.01726	0.01497	0.00184	0.000507776
33.475	0.01742	0.01479	0.0015	0.000569987
33.8	0.01793	0.01367	0.00163	0.000630517
34.125	0.01856	0.01254	0.00163	0.00063388
34.45	0.01914	0.01195	0.00153	0.000667507
34.775	0.01955	0.01137	0.00128	0.000638924
35.1	0.0209	0.01066	0.00115	0.000554855
35.425	0.02129	0.01059	0.00109	0.000386717
35.75	0.02133	0.01082	0.00108	0.000257251
36.075	0.02117	0.01072	0.00111	0.000208491
36.4	0.02084	0.0106	0.00124	0.000156368
36.725	0.02024	0.01051	0.00142	0.000102564
37.05	0.01982	0.0107	0.00153	0.000129466
37.375	0.01992	0.01052	0.00154	0.000184952
37.7	0.02101	0.01006	0.00144	0.000230349
38.025	0.02146	0.00934	0.0014	0.000260614
38.35	0.02098	0.00828	0.00136	0.00028079
38.675	0.02052	0.00769	0.00122	0.000282472
39	0.02025	0.00735	0.000972509	0.000309374
39.325	0.01931	0.0071	0.00071425	0.000317781
39.65	0.01861	0.0076	0.000435814	0.000332913
39.975	0.01862	0.00778	0.000149306	0.000364859
40.3	0.01907	0.00812	0	0.000381673
40.625	0.02065	0.00833	1.61412e-05	0.000358134
40.95	0.02227	0.00846	4.03531e-05	0.000311055
41.275	0.02367	0.00796	8.07062e-05	0.00023203
41.6	0.02468	0.00757	0.000121059	0.000191677
41.925	0.02535	0.00772	0.000169483	0.000153005
42.25	0.02614	0.00749	0.000322824	0.000114334
42.575	0.02747	0.00757	0.000520555	0.000119378
42.9	0.02867	0.00796	0.000831274	0.000144599
43.225	0.02905	0.0081	0.000992686	0.000163094
43.55	0.03136	0.00914	0.00111	0.000161412
43.875	0.03428	0.01006	0.00118	0.000208491
44.2	0.03782	0.01154	0.00133	0.000220261
44.525	0.04211	0.01205	0.00172	0.000211854
44.85	0.04611	0.01224	0.00182	0.00019504
45.175	0.0509	0.01243	0.00207	0.000321143
45.5	0.0563	0.01267	0.0022	0.000479193
45.825	0.06276	0.01301	0.00224	0.000563262
46.15	0.06969	0.01339	0.00215	0.000667507
46.475	0.07577	0.01458	0.00192	0.000706179
46.8	0.07793	0.0159	0.0014	0.000711223

## Sheet: Fig. 3p
x	0	40	80	100
0	0.04166	0.01504	0.00758	0.00138167
0.325	0.0422	0.01576	0.0074	0.00132184
0.65	0.0457	0.02082	0.007	0.00113145
0.975	0.04706	0.02378	0.00542	0.000908424
1.3	0.04712	0.02562	0.0046	0.000728914
1.625	0.0452	0.02632	0.00408	0.000407974
1.95	0.0433	0.02572	0.0041	0.000168629
2.275	0.04362	0.02514	0.0046	0.000250224
2.6	0.04406	0.02478	0.00458	0.00032094
2.925	0.0438	0.0233	0.0047	0.000495008
3.25	0.04392	0.02194	0.00462	0.000658198
3.575	0.04348	0.0218	0.00484	0.00095738
3.9	0.04394	0.02214	0.00484	0.0009737
4.225	0.04316	0.02208	0.00492	0.000859466
4.55	0.04072	0.0223	0.00532	0.000712594
4.875	0.03966	0.02308	0.00566	0.000549408
5.2	0.03814	0.02418	0.00566	0.000511326
5.525	0.0383	0.0243	0.00628	0.00045693
5.85	0.03974	0.02382	0.0061	0.000495008
6.175	0.04064	0.02364	0.00562	0.000647318
6.5	0.03964	0.02336	0.00516	0.00104441
6.825	0.0404	0.02292	0.00556	0.00142519
7.15	0.04028	0.02312	0.00612	0.00157206
7.475	0.03924	0.02238	0.00668	0.00178421
7.8	0.03856	0.02116	0.00704	0.00202
8.125	0.03828	0.0216	0.0075	0.0024
8.45	0.03984	0.02218	0.00774	0.00264
8.775	0.04104	0.0214	0.00786	0.00284
9.1	0.04244	0.02012	0.00784	0.00314
9.425	0.04462	0.0197	0.0077	0.00342
9.75	0.04682	0.02016	0.0075	0.0037
10.075	0.04778	0.02114	0.00686	0.0038
10.4	0.04756	0.02176	0.00588	0.00376
10.725	0.0457	0.02328	0.00554	0.0037
11.05	0.04448	0.02422	0.00536	0.00364
11.375	0.04386	0.02396	0.00526	0.00336
11.7	0.04358	0.02302	0.0055	0.0033
12.025	0.04198	0.02304	0.00578	0.00326
12.35	0.0416	0.0223	0.006	0.00306
12.675	0.04206	0.02198	0.00656	0.00296
13	0.0427	0.02208	0.00704	0.00306
13.325	0.0439	0.02178	0.0073	0.00356
13.65	0.04544	0.02036	0.0076	0.00376
13.975	0.04804	0.02072	0.00794	0.0037
14.3	0.05276	0.02418	0.00818	0.00368
14.625	0.05636	0.02596	0.00814	0.0035
14.95	0.05724	0.02736	0.00854	0.00306
15.275	0.05706	0.0287	0.0088	0.00264
15.6	0.05438	0.02978	0.00894	0.0022
15.925	0.05132	0.03124	0.0089	0.0021
16.25	0.0493	0.03336	0.00836	0.00199091
16.575	0.04896	0.03398	0.0084	0.00169717
16.9	0.0485	0.03514	0.00796	0.0015503
17.225	0.04776	0.0343	0.00822	0.00140343
17.55	0.04652	0.03274	0.00888	0.00128376
17.875	0.047	0.0307	0.01	0.00141431
18.2	0.04824	0.02874	0.01148	0.00141975
18.525	0.05018	0.02802	0.01288	0.00140343
18.85	0.05218	0.02806	0.01388	0.00147959
19.175	0.05374	0.02912	0.01422	0.0016047
19.5	0.05632	0.03054	0.014	0.00175157
19.825	0.0593	0.03342	0.0132	0.00214
20.15	0.06012	0.03564	0.01226	0.00312
20.475	0.05854	0.03694	0.0109	0.00376
20.8	0.05612	0.0379	0.0095	0.00424
21.125	0.05394	0.0376	0.00824	0.0045
21.45	0.0523	0.03694	0.00784	0.00464
21.775	0.05068	0.03524	0.00884	0.00458
22.1	0.05002	0.03358	0.01094	0.00436
22.425	0.05026	0.03222	0.01396	0.0041
22.75	0.04916	0.03224	0.01592	0.00356
23.075	0.04792	0.0329	0.0172	0.00332
23.4	0.04616	0.03228	0.01834	0.00312
23.725	0.04442	0.0321	0.01856	0.00312
24.05	0.04438	0.03182	0.01924	0.00282
24.375	0.0438	0.03172	0.0198	0.0028
24.7	0.0442	0.03104	0.02038	0.00252
25.025	0.04328	0.0305	0.02164	0.0028
25.35	0.0426	0.03068	0.02282	0.00322
25.675	0.04312	0.02986	0.02332	0.00334
26	0.04298	0.02846	0.02364	0.00336
26.325	0.04292	0.02716	0.02376	0.00352
26.65	0.0419	0.02514	0.02326	0.00358
26.975	0.04274	0.02498	0.02218	0.0035
27.3	0.0454	0.0251	0.02042	0.0032
27.625	0.04968	0.02632	0.01828	0.0028
27.95	0.05236	0.02636	0.01652	0.00294
28.275	0.05448	0.02694	0.01508	0.00308
28.6	0.05728	0.02758	0.0144	0.00324
28.925	0.05872	0.02952	0.01328	0.00312
29.25	0.05936	0.0321	0.01226	0.00284
29.575	0.05886	0.03448	0.01138	0.0024
29.9	0.05804	0.03638	0.011	0.00194196
30.225	0.05552	0.03894	0.01102	0.00125112
30.55	0.05188	0.04014	0.0108	0.000690836
30.875	0.04794	0.0411	0.01056	0.000282862
31.2	0.04438	0.04152	0.00992	0.000168629
31.525	0.04054	0.04078	0.0089	0.000168629
31.85	0.03746	0.03932	0.0092	0.000223026
32.175	0.03482	0.03686	0.00918	0.000255664
32.5	0.03514	0.03444	0.00938	0.000288302
32.825	0.03538	0.03246	0.00966	0.000348138
33.15	0.03544	0.02926	0.00954	0.000424292
33.475	0.0372	0.02626	0.01034	0.000685398
33.8	0.03888	0.02382	0.01102	0.000864904
34.125	0.041	0.02244	0.01126	0.00114233
34.45	0.04274	0.0207	0.0118	0.00143607
34.775	0.04404	0.02068	0.01262	0.00198548
35.1	0.0454	0.02056	0.01314	0.00226
35.425	0.0458	0.0214	0.01354	0.00224
35.75	0.04594	0.02248	0.01404	0.00204
36.075	0.0458	0.02424	0.0142	0.00169173
36.4	0.04602	0.02556	0.01398	0.0015503
36.725	0.04678	0.0275	0.014	0.001262
37.05	0.04686	0.029	0.01346	0.0010553
37.375	0.04748	0.0307	0.01244	0.000995458
37.7	0.0488	0.03158	0.01128	0.00127288
38.025	0.05068	0.03156	0.00992	0.0015775
38.35	0.05268	0.03116	0.00926	0.00238
38.675	0.05326	0.02994	0.00784	0.00314
39	0.05458	0.02942	0.00652	0.0037
39.325	0.05534	0.02936	0.00588	0.00404
39.65	0.05622	0.03058	0.00544	0.00422
39.975	0.05604	0.032	0.00646	0.0042
40.3	0.05762	0.03226	0.0073	0.00406
40.625	0.05822	0.03244	0.00852	0.00386
40.95	0.05772	0.03398	0.00928	0.00354
41.275	0.0562	0.0355	0.00976	0.00318
41.6	0.05448	0.03582	0.00932	0.00274
41.925	0.05372	0.0362	0.00878	0.00208
42.25	0.05474	0.03542	0.0091	0.00146327
42.575	0.0572	0.0349	0.00968	0.00127832
42.9	0.0594	0.03434	0.01032	0.00142519
43.225	0.05978	0.03264	0.01046	0.00145239
43.55	0.0596	0.03148	0.011	0.00147415
43.875	0.05958	0.03094	0.012	0.00168086
44.2	0.05868	0.03236	0.01248	0.00173525
44.525	0.05746	0.03406	0.01236	0.00143063
44.85	0.05522	0.03654	0.01186	0.00112057
45.175	0.0526	0.0388	0.01112	0.00115865
45.5	0.05014	0.03916	0.01044	0.00143063
45.825	0.04758	0.03922	0.00982	0.00190388
46.15	0.0486	0.03902	0.00942	0.00232
46.475	0.05086	0.03644	0.00916	0.00278
46.8	0.0531	0.03428	0.0086	0.00312
47.125	0.05412	0.03304	0.0081	0.00344
47.45	0.05666	0.03176	0.00764	0.0038
47.775	0.05932	0.02988	0.00794	0.00416
48.1	0.061	0.02788	0.00802	0.00424
48.425	0.06098	0.02898	0.00844	0.00422
48.75	0.06146	0.03196	0.0088	0.00404
49.075	0.06114	0.03492	0.00924	0.00368
49.4	0.0606	0.03794	0.01014	0.00324
49.725	0.06238	0.04074	0.01178	0.0027
50.05	0.06582	0.04344	0.0134	0.00216
50.375	0.06734	0.04512	0.01462	0.00172981
50.7	0.06638	0.0454	0.01554	0.00125656
51.025	0.0646	0.04438	0.01596	0.00095738
51.35	0.06326	0.044	0.01558	0.000712594
51.675	0.06126	0.04366	0.01496	0.000598364

## Sheet: Fig. 3q
	porosity	CBD	CBD porosity	total porosity of the electrode
0	0.30645	0.391	0.43	0.47458
20	0.27811	0.405	0.386	0.43444
40	0.26195	0.445	0.342	0.41414
60	0.25028	0.476	0.298	0.39213
80	0.23526	0.493	0.254	0.36048
100	0.2192	0.50923	0.21	0.32614

## Sheet: Fig. 3r
SOC	tau_electrode	Deff_electrode	Deff_CBD	Deff_macro-pore
0	2.3	0.20634	0.172	0.13324
20	2.48	0.17518	0.1423	0.11214
40	2.6	0.15928	0.112	0.10075
60	2.93	0.13383	0.082	0.08542
80	4.19	0.08603	0.053	0.05615
100	5.15	0.06333	0.02344	0.04256

## Sheet: Fig. 4g
x	0	40	60	100
0.1	15	15	13	4
0.2	16	14	14	0
0.3	49	45	35	11
0.4	125	111	100	24
0.5	215	178	165	55
0.6	261	225	207	65
0.7	236	194	139	55
0.8	147	128	107	61
0.9	75	61	59	37
1	35	25	24	17

## Sheet: Fig. 4j
x	0	x	20	x	40	x	80	x	100
0	0.28418	0	0.26443	0	0.28153	0	0.24042	0	0.20974
0.325	0.28109	0.33526	0.25946	0.31505	0.2776	0.325	0.23901	0.325	0.20654
0.65	0.27962	0.67053	0.25479	0.6301	0.27228	0.65	0.23701	0.65	0.2024
0.975	0.27565	1.00579	0.24874	0.94515	0.26564	0.975	0.23344	0.975	0.19547
1.3	0.27197	1.34105	0.24521	1.2602	0.26098	1.3	0.23028	1.3	0.19057
1.625	0.2697	1.67632	0.24183	1.57525	0.25801	1.625	0.22969	1.625	0.19097
1.95	0.27558	2.01158	0.24829	1.8903	0.2653	1.95	0.23888	1.95	0.20066
2.275	0.27915	2.34684	0.25191	2.20535	0.26816	2.275	0.24393	2.275	0.20774
2.6	0.28205	2.68211	0.25532	2.52041	0.26966	2.6	0.24616	2.6	0.20891
2.925	0.28591	3.01737	0.26125	2.83546	0.2736	2.925	0.2455	2.925	0.20859
3.25	0.29005	3.35264	0.26636	3.15051	0.27799	3.25	0.24575	3.25	0.20932
3.575	0.29507	3.6879	0.2719	3.46556	0.28283	3.575	0.24643	3.575	0.21187
3.9	0.29957	4.02316	0.27598	3.78061	0.28871	3.9	0.25057	3.9	0.21523
4.225	0.30242	4.35843	0.27887	4.09566	0.29206	4.225	0.25637	4.225	0.21991
4.55	0.3047	4.69369	0.28095	4.41071	0.29411	4.55	0.26154	4.55	0.22453
4.875	0.30571	5.02895	0.2825	4.72576	0.29428	4.875	0.26449	4.875	0.22838
5.2	0.30641	5.36422	0.28399	5.04081	0.29499	5.2	0.26519	5.2	0.23023
5.525	0.30738	5.69948	0.28415	5.35586	0.29677	5.525	0.26451	5.525	0.22912
5.85	0.30617	6.03474	0.28225	5.67091	0.29602	5.85	0.26535	5.85	0.2276
6.175	0.30363	6.37001	0.27895	5.98596	0.29325	6.175	0.26692	6.175	0.2286
6.5	0.30032	6.70527	0.27744	6.30101	0.29253	6.5	0.26482	6.5	0.22942
6.825	0.29671	7.04053	0.27297	6.61606	0.29018	6.825	0.26235	6.825	0.22958
7.15	0.2942	7.3758	0.26994	6.93112	0.28582	7.15	0.26148	7.15	0.22885
7.475	0.29326	7.71106	0.26775	7.24617	0.28185	7.475	0.25861	7.475	0.22733
7.8	0.2921	8.04632	0.26615	7.56122	0.27929	7.8	0.25439	7.8	0.22409
8.125	0.29417	8.38159	0.26862	7.87627	0.27797	8.125	0.25175	8.125	0.22096
8.45	0.29521	8.71685	0.27134	8.19132	0.27938	8.45	0.24922	8.45	0.21837
8.775	0.29792	9.05211	0.27329	8.50637	0.28146	8.775	0.24833	8.775	0.21594
9.1	0.30177	9.38738	0.27538	8.82142	0.28325	9.1	0.24894	9.1	0.2152
9.425	0.30379	9.72264	0.27667	9.13647	0.28555	9.425	0.25119	9.425	0.21718
9.75	0.30517	10.0579	0.27956	9.45152	0.2879	9.75	0.25205	9.75	0.21869
10.075	0.30682	10.3932	0.28199	9.76657	0.29174	10.075	0.2552	10.075	0.22244
10.4	0.30744	10.7284	0.28343	10.0816	0.293	10.4	0.25821	10.4	0.22635
10.725	0.30628	11.0637	0.28342	10.3967	0.29446	10.725	0.26104	10.725	0.22904
11.05	0.30352	11.399	0.2805	10.7117	0.29282	11.05	0.26355	11.05	0.23017
11.375	0.29938	11.7342	0.27676	11.0268	0.28977	11.375	0.26373	11.375	0.23178
11.7	0.29598	12.0695	0.27447	11.3418	0.28705	11.7	0.26264	11.7	0.23361
12.025	0.29475	12.4047	0.27187	11.6569	0.28387	12.025	0.25911	12.025	0.23194
12.35	0.29303	12.74	0.2698	11.9719	0.28171	12.35	0.25768	12.35	0.22959
12.675	0.29312	13.0753	0.26963	12.287	0.28177	12.675	0.25527	12.675	0.22741
13	0.29461	13.4105	0.27076	12.602	0.28131	13	0.25302	13	0.22654
13.325	0.29604	13.7458	0.27146	12.9171	0.28331	13.325	0.25198	13.325	0.22381
13.65	0.2961	14.0811	0.27159	13.2321	0.28426	13.65	0.25083	13.65	0.2225
13.975	0.29528	14.4163	0.27257	13.5472	0.28434	13.975	0.25192	13.975	0.2235
14.3	0.29464	14.7516	0.27174	13.8622	0.28517	14.3	0.25294	14.3	0.22278
14.625	0.29279	15.0869	0.27056	14.1773	0.28507	14.625	0.25299	14.625	0.22338
14.95	0.29138	15.4221	0.27003	14.4923	0.28492	14.95	0.25479	14.95	0.22371
15.275	0.28794	15.7574	0.26886	14.8074	0.28322	15.275	0.25438	15.275	0.22565
15.6	0.28429	16.0926	0.26532	15.1224	0.28108	15.6	0.25418	15.6	0.22505
15.925	0.28126	16.4279	0.26098	15.4375	0.2771	15.925	0.25222	15.925	0.22486
16.25	0.27901	16.7632	0.25753	15.7525	0.2727	16.25	0.25065	16.25	0.22406
16.575	0.27721	17.0984	0.25517	16.0676	0.26879	16.575	0.24668	16.575	0.22209
16.9	0.27592	17.4337	0.25316	16.3826	0.26737	16.9	0.24319	16.9	0.21876
17.225	0.27436	17.769	0.25396	16.6977	0.26432	17.225	0.23947	17.225	0.21591
17.55	0.27202	18.1042	0.25315	17.0127	0.2645	17.55	0.23712	17.55	0.21367
17.875	0.2686	18.4395	0.24832	17.3278	0.26384	17.875	0.23448	17.875	0.2107
18.2	0.26561	18.7748	0.2457	17.6428	0.26017	18.2	0.23409	18.2	0.21063
18.525	0.26635	19.11	0.24412	17.9579	0.25625	18.525	0.23419	18.525	0.20933
18.85	0.27024	19.4453	0.24428	18.2729	0.25596	18.85	0.23174	18.85	0.20842
19.175	0.27546	19.7806	0.24783	18.588	0.25757	19.175	0.22794	19.175	0.20653
19.5	0.27988	20.1158	0.25279	18.903	0.26051	19.5	0.22727	19.5	0.20545
19.825	0.28524	20.4511	0.25913	19.2181	0.26405	19.825	0.22744	19.825	0.2029
20.15	0.29062	20.7863	0.26432	19.5331	0.26973	20.15	0.22995	20.15	0.20255
20.475	0.2947	21.1216	0.27049	19.8482	0.27488	20.475	0.2329	20.475	0.20329
20.8	0.29515	21.4569	0.2736	20.1632	0.27979	20.8	0.23718	20.8	0.2062
21.125	0.29383	21.7921	0.27349	20.4783	0.28462	21.125	0.24227	21.125	0.20889
21.45	0.29072	22.1274	0.27155	20.7934	0.28546	21.45	0.24686	21.45	0.21225
21.775	0.2894	22.4627	0.26956	21.1084	0.28517	21.775	0.2515	21.775	0.21833
22.1	0.28698	22.7979	0.26832	21.4234	0.28352	22.1	0.25281	22.1	0.22213
22.425	0.28399	23.1332	0.2646	21.7385	0.28195	22.425	0.25352	22.425	0.22557
22.75	0.28182	23.4685	0.26116	22.0536	0.27964	22.75	0.25268	22.75	0.2265
23.075	0.27936	23.8037	0.25817	22.3686	0.2762	23.075	0.25214	23.075	0.22684
23.4	0.27751	24.139	0.25597	22.6837	0.27068	23.4	0.25021	23.4	0.22639
23.725	0.27618	24.4742	0.25438	22.9987	0.26704	23.725	0.24641	23.725	0.2269
24.05	0.27673	24.8095	0.25317	23.3137	0.2647	24.05	0.24163	24.05	0.22624
24.375	0.27866	25.1448	0.25493	23.6288	0.26358	24.375	0.23803	24.375	0.22409
24.7	0.28327	25.48	0.2588	23.9439	0.26258	24.7	0.23562	24.7	0.21971
25.025	0.28679	25.8153	0.26408	24.2589	0.26572	25.025	0.2342	25.025	0.21535
25.35	0.29096	26.1505	0.2682	24.5739	0.27031	25.35	0.23345	25.35	0.21219
25.675	0.29618	26.4858	0.27066	24.889	0.27657	25.675	0.23611	25.675	0.2112
26	0.29862	26.8211	0.2735	25.2041	0.28058	26	0.23975	26	0.21016
26.325	0.29904	27.1563	0.27498	25.5191	0.28234	26.325	0.24555	26.325	0.2113
26.65	0.29714	27.4916	0.27507	25.8342	0.2837	26.65	0.24995	26.65	0.21226
26.975	0.29594	27.8269	0.27406	26.1492	0.28499	26.975	0.2518	26.975	0.21598
27.3	0.29473	28.1621	0.27335	26.4643	0.28509	27.3	0.25271	27.3	0.2217
27.625	0.2927	28.4974	0.27203	26.7793	0.28466	27.625	0.25465	27.625	0.22646
27.95	0.29116	28.8327	0.27017	27.0944	0.28382	27.95	0.25607	27.95	0.22779
28.275	0.2913	29.1679	0.2698	27.4094	0.28383	28.275	0.25669	28.275	0.22789
28.6	0.29278	29.5032	0.27025	27.7245	0.28254	28.6	0.25496	28.6	0.22914
28.925	0.2946	29.8385	0.27128	28.0395	0.2823	28.925	0.25359	28.925	0.22998
29.25	0.29551	30.1737	0.27382	28.3546	0.28182	29.25	0.25253	29.25	0.22952
29.575	0.29528	30.509	0.27576	28.6696	0.28157	29.575	0.25172	29.575	0.22799
29.9	0.29649	30.8442	0.27578	28.9847	0.28365	29.9	0.2511	29.9	0.22564
30.225	0.298	31.1795	0.27617	29.2997	0.28607	30.225	0.25089	30.225	0.22543
30.55	0.30317	31.5148	0.27563	29.6148	0.28788	30.55	0.25149	30.55	0.22577
30.875	0.30611	31.85	0.27753	29.9298	0.28805	30.875	0.25465	30.875	0.22622
31.2	0.30742	32.1853	0.28071	30.2449	0.28841	31.2	0.25724	31.2	0.22787
31.525	0.30667	32.5206	0.28156	30.5599	0.28755	31.525	0.25696	31.525	0.22772
31.85	0.30437	32.8558	0.28181	30.875	0.28978	31.85	0.25802	31.85	0.22793
32.175	0.30498	33.1911	0.2809	31.19	0.29204	32.175	0.25761	32.175	0.2285
32.5	0.30704	33.5264	0.28306	31.5051	0.29452	32.5	0.25677	32.5	0.22998
32.825	0.30912	33.8616	0.28275	31.8201	0.29512	32.825	0.25889	32.825	0.22931
33.15	0.30805	34.1969	0.28538	32.1352	0.29679	33.15	0.26181	33.15	0.22974
33.475	0.30629	34.5321	0.28559	32.4502	0.29685	33.475	0.26332	33.475	0.22939
33.8	0.30292	34.8674	0.2853	32.7653	0.29747	33.8	0.26485	33.8	0.22914
34.125	0.2983	35.2027	0.2832	33.0803	0.29824	34.125	0.26709	34.125	0.23163
34.45	0.29269	35.5379	0.27976	33.3954	0.29705	34.45	0.26607	34.45	0.23495
34.775	0.28733	35.8732	0.27493	33.7104	0.29705	34.775	0.26488	34.775	0.23862
35.1	0.28341	36.2085	0.2678	34.0255	0.29495	35.1	0.26551	35.1	0.24159
35.425	0.28219	36.5437	0.26244	34.3405	0.29343	35.425	0.26542	35.425	0.24415
35.75	0.28219	36.879	0.2596	34.6556	0.28731	35.75	0.26525	35.75	0.24333
36.075	0.28187	37.2142	0.25784	34.9706	0.2805	36.075	0.26261	36.075	0.24107
36.4	0.28205	37.5495	0.25737	35.2857	0.27491	36.4	0.25972	36.4	0.23942
36.725	0.28107	37.8848	0.25686	35.6007	0.27127	36.725	0.2544	36.725	0.24024
37.05	0.27888	38.22	0.2569	35.9158	0.26902	37.05	0.24865	37.05	0.23997
37.375	0.27733	38.5553	0.25667	36.2308	0.269	37.375	0.24409	37.375	0.23797
37.7	0.27875	38.8906	0.25589	36.5459	0.26813	37.7	0.24024	37.7	0.23477
38.025	0.28173	39.2258	0.25577	36.8609	0.26827	38.025	0.23765	38.025	0.22841
38.35	0.28714	39.5611	0.25804	37.176	0.26738	38.35	0.23846	38.35	0.22345
38.675	0.29268	39.8964	0.26257	37.491	0.2662	38.675	0.23763	38.675	0.21874
39	0.29795	40.2316	0.26876	37.8061	0.26481	39	0.23629	39	0.21437
39.325	0.3025	40.5669	0.2751	38.1211	0.2669	39.325	0.23539	39.325	0.21215
39.65	0.30462	40.9021	0.28019	38.4362	0.27123	39.65	0.23526	39.65	0.21188
39.975	0.30424	41.2374	0.28497	38.7512	0.27852	39.975	0.23369	39.975	0.21192
40.3	0.30163	41.5727	0.28634	39.0663	0.28492	40.3	0.23585	40.3	0.21091
40.625	0.29693	41.9079	0.28535	39.3813	0.29158	40.625	0.23961	40.625	0.21135
40.95	0.29227	42.2432	0.2818	39.6964	0.29657	40.95	0.24461	40.95	0.21152
41.275	0.28694	42.5785	0.27699	40.0114	0.29815	41.275	0.25114	41.275	0.21043
41.6	0.28512	42.9137	0.27287	40.3265	0.29726	41.6	0.25778	41.6	0.21007
41.925	0.28475	43.249	0.26685	40.6415	0.29537	41.925	0.26289	41.925	0.21353
42.25	0.28568	43.5843	0.26288	40.9566	0.29077	42.25	0.26332	42.25	0.2172
42.575	0.28532	43.9195	0.26224	41.2716	0.28594	42.575	0.2622	42.575	0.221
42.9	0.28534	44.2548	0.26257	41.5867	0.28138	42.9	0.26002	42.9	0.22777
43.225	0.28661	44.59	0.26234	41.9017	0.27711	43.225	0.25757	43.225	0.23429
43.55	0.28553	44.9253	0.26309	42.2168	0.27547	43.55	0.25387	43.55	0.23618
43.875	0.28079	45.2606	0.26278	42.5318	0.27471	43.875	0.24922	43.875	0.2364
44.2	0.27648	45.5958	0.26144	42.8469	0.27435	44.2	0.24369	44.2	0.23533
44.525	0.27379	45.9311	0.25765	43.1619	0.27365	44.525	0.24081	44.525	0.23243
44.85	0.27178	46.2664	0.25518	43.477	0.27395	44.85	0.24061	44.85	0.23022
45.175	0.27161	46.6016	0.25167	43.7921	0.27174	45.175	0.24124	45.175	0.2272
45.5	0.27496	46.9369	0.249	44.1071	0.26849	45.5	0.24113	45.5	0.22276
45.825	0.27987	47.2722	0.24861	44.4222	0.26533	45.825	0.24121	45.825	0.21874
46.15	0.28151	47.6074	0.25124	44.7372	0.26389	46.15	0.23859	46.15	0.21652
46.475	0.28365	47.9427	0.25639	45.0523	0.26172	46.475	0.23432	46.475	0.21675
46.8	0.28416	48.2779	0.2596	45.3673	0.26029	46.8	0.23137	46.8	0.21712
47.125	0.28455	48.6132	0.26037	45.6823	0.26087	47.125	0.22907	47.125	0.21734
47.45	0.28801	48.9485	0.26103	45.9974	0.26469	47.45	0.22667	47.45	0.21605
47.775	0.29165	49.2837	0.26081	46.3124	0.26958	47.775	0.22584	47.775	0.21122
48.1	0.29581	49.619	0.2625	46.6275	0.27161	48.1	0.22673	48.1	0.2068
48.425	0.29937	49.9543	0.2664	46.9425	0.27376	48.425	0.22966	48.425	0.20472
48.75	0.30246	50.2895	0.27205	47.2576	0.27584	48.75	0.23406	48.75	0.20412
49.075	0.30344	50.6248	0.27701	47.5727	0.27537	49.075	0.23677	49.075	0.2019
49.4	0.30218	50.9601	0.28001	47.8877	0.27766	49.4	0.23851	49.4	0.2009
49.725	0.29903	51.2953	0.28148	48.2028	0.28151	49.725	0.24053	49.725	0.20129
50.05	0.29741	51.6306	0.2801	48.5178	0.28785	50.05	0.24107	50.05	0.20467
50.375	0.29388	51.9658	0.27828	48.8329	0.29302	50.375	0.24275	50.375	0.20792
50.7	0.28832	52.3011	0.27554	49.1479	0.2953	50.7	0.24594	50.7	0.21123
51.025	0.2825	52.6364	0.27248	49.463	0.29652	51.025	0.25139	51.025	0.21443
51.35	0.27667	52.9716	0.26884	49.778	0.29544	51.35	0.25599	51.35	0.21648
51.675	0.274	53.3069	0.26313	50.0931	0.29313	51.675	0.25805	51.675	0.21731
52	0.27496	53.6422	0.25806	50.4081	0.28789	52	0.26043	52	0.21861
52.325	0.27819	53.9774	0.2537	50.7232	0.28366	52.325	0.2598	52.325	0.2196
52.65	0.28248	54.3127	0.25289	51.0382	0.27973	52.65	0.25761	52.65	0.2221
52.975	0.28704	54.648	0.25389	51.3533	0.27366	52.975	0.2533	52.975	0.22674
53.3	0.29096	54.9832	0.25698	51.6683	0.26896	53.3	0.24777	53.3	0.23054
53.625	0.29238	55.3185	0.26116	51.9834	0.26513	53.625	0.24295	53.625	0.23343
53.95	0.29466	55.6537	0.26565	52.2984	0.26362	53.95	0.23679	53.95	0.23338
54.275	0.29484	55.989	0.26835	52.6135	0.26401	54.275	0.23144	54.275	0.23145
54.6	0.29442	56.3243	0.26991	52.9285	0.26551	54.6	0.22744	54.6	0.22825
54.925	0.29328	56.6595	0.27167	53.2436	0.26695	54.925	0.22571	54.925	0.22381
55.25	0.29348	56.9948	0.27266	53.5586	0.27091	55.25	0.22615	55.25	0.21757
55.575	0.29359	57.3301	0.27172	53.8737	0.27537	55.575	0.22756	55.575	0.21217
55.9	0.29279	57.6653	0.26966	54.1887	0.27808	55.9	0.22999	55.9	0.20614
56.225	0.29341	58.0006	0.2704	54.5038	0.27994	56.225	0.23187	56.225	0.20151
56.55	0.29152	58.3359	0.27041	54.8188	0.28145	56.55	0.23595	56.55	0.19991
56.875	0.28855	58.6711	0.2701	55.1339	0.28253	56.875	0.23971	56.875	0.19977
57.2	0.2855	59.0064	0.27036	55.4489	0.28121	57.2	0.24134	57.2	0.19991
57.525	0.28496	59.3416	0.26803	55.764	0.2797	57.525	0.24317	57.525	0.2013
57.85	0.28358	59.6769	0.26593	56.079	0.28015	57.85	0.24303	57.85	0.20295
58.175	0.28197	60.0122	0.26373	56.3941	0.28112	58.175	0.24194	58.175	0.20647
58.5	0.28012	60.3474	0.2631	56.7091	0.28163	58.5	0.24027	58.5	0.20973
58.825	0.27986	60.6827	0.26199	57.0242	0.2815	58.825	0.24086	58.825	0.21315
59.15	0.27963	61.018	0.26086	57.3392	0.27966	59.15	0.24227	59.15	0.21567
59.475	0.2793	61.3532	0.26035	57.6543	0.27792	59.475	0.24288	59.475	0.2162
59.8	0.27915	61.6885	0.2592	57.9693	0.27632	59.8	0.24297	59.8	0.21502
60.125	0.27901	62.0237	0.25878	58.2844	0.27533	60.125	0.24161	60.125	0.21394
60.45	0.27521	62.359	0.25852	58.5994	0.2729	60.45	0.23865	60.45	0.21367
60.775	0.26831	62.6943	0.25892	58.9145	0.27212	60.775	0.2365	60.775	0.21345
61.1	0.25824	63.0295	0.25927	59.2295	0.27024	61.1	0.23519	61.1	0.21477
61.425	0.24547	63.3648	0.25736	59.5446	0.26904	61.425	0.23502	61.425	0.21647
61.75	0.24509	63.7001	0.25413	59.8596	0.26902	61.75	0.2334	61.75	0.21568
62.075	0.24703	64.0353	0.24996	60.1747	0.27031	62.075	0.23195	62.075	0.21414
62.4	0.25377	64.3706	0.24257	60.4897	0.27048	62.4	0.22938	62.4	0.21294
62.725	0.26123	64.7059	0.23364	60.8048	0.2703	62.725	0.22899	62.725	0.21095
63.05	0.26767	65.0411	0.2228	61.1198	0.26791	63.05	0.22917	63.05	0.20987
		65.3764	0.22236	61.4349	0.26548	63.375	0.22983	63.375	0.20971
		65.7117	0.22537	61.7499	0.26417	63.7	0.23032	63.7	0.20829
		66.0469	0.23079	62.065	0.26112	64.025	0.22914	64.025	0.20702
		66.3822	0.23513	62.38	0.25632	64.35	0.2261	64.35	0.2052
		66.7174	0.2394	62.6951	0.25016	64.675	0.22444	64.675	0.20429
				63.0101	0.2427	65	0.22244	65	0.2048
				63.3252	0.23317	65.325	0.21997	65.325	0.20667
				63.6402	0.23324	65.65	0.21724	65.65	0.2071
				63.9553	0.23453	65.975	0.21448	65.975	0.20507
				64.2703	0.23765	66.3	0.20984	66.3	0.20258
				64.5854	0.24218	66.625	0.20355	66.625	0.20104
				64.9004	0.2491	66.95	0.19401	66.95	0.19999
						67.275	0.19195	67.275	0.19811
						67.6	0.19205	67.6	0.19694
						67.925	0.19723	67.925	0.1958
						68.25	0.20464	68.25	0.19488
						68.575	0.21243	68.575	0.19354
								68.9	0.1883
								69.225	0.17934
								69.55	0.1696
								69.875	0.16704
								70.2	0.16707
								70.525	0.17292
								70.85	0.1802
								71.175	0.18939

## Sheet: Fig. 4m
	porosity	tortuosity
0	0.2883	3.73
20	0.279	3.85
40	0.266	4.04
60	0.259	4.87
80	0.249	5.3
100	0.216	5.96

## Sheet: Fig. 5d
x	17Si	x	8.5Si	x	SiOx
0	0	0	0	0	0
6.7	0.02211	6.7	0.0018	6.7	0.0045
13.4	0.03259	13.4	0.01585	13.4	0.01133
20.1	0.04475	20.1	0.02837	20.1	0.02221
26.8	0.05073	26.8	0.03356	26.8	0.03192
33.5	0.05839	33.5	0.04278	33.5	0.04402
40.2	0.06539	40.2	0.0439	40.2	0.05184
46.9	0.08522	46.9	0.06448	46.9	0.05306
53.6	0.09439	65	0.07859	53.6	0.05692
60.3	0.10363	80	0.12249	60.3	0.06174
67	0.12204	90	0.15506	67	0.06232
73.7	0.13431			73.7	0.06565
80.4	0.15881			80.4	0.07653
87.1	0.18787			87.1	0.07914
93.8	0.20959			93.8	0.09218
100	0.22496			100	0.09631

## Sheet: Fig. 6n1
x	10	x	30	x	50	x	70	x	90
3.18775	-0.63675	3.0745	-0.77591	3.06146	-0.80584	3.07316	-0.80385	3.32994	-0.68776
3.2429	-0.37661	3.11962	-0.54233	3.08337	-0.57985	3.09547	-0.57608	3.44208	-0.38619
3.30837	-0.17701	3.16591	-0.36864	3.12334	-0.40864	3.13427	-0.40887	3.55384	-0.15455
3.38192	-0.01466	3.21485	-0.22721	3.15659	-0.27991	3.17311	-0.27476	3.66369	0.03778
3.44811	0.12329	3.25751	-0.11991	3.18535	-0.18082	3.20756	-0.17661	3.7756	0.18863
3.51335	0.24181	3.29549	-0.02935	3.21631	-0.09627	3.23657	-0.09226	3.89195	0.30764
3.58989	0.34033	3.34009	0.04269	3.24507	-0.02943	3.26559	-0.02668	4.00565	0.4
3.66138	0.44234	3.37699	0.09937	3.27538	0.0232	3.29158	0.02884	4.11868	0.47583
3.73501	0.53301	3.42314	0.14963	3.29813	0.06872	3.31478	0.06373	4.23072	0.52802
3.82819	0.62573	3.45088	0.18409	3.32448	0.1084	3.3452	0.10309	4.33984	0.57
3.91513	0.73139	3.50041	0.22326	3.35821	0.14965	3.37694	0.14201	4.44388	0.60446
4.01518	0.84571	3.54824	0.25134	3.38383	0.17654	3.41164	0.17529	4.547	0.63114
4.11343	0.96945	3.58961	0.29527	3.42363	0.21619	3.43582	0.21178	4.64642	0.66312
4.23815	1.09077	3.63208	0.32621	3.45527	0.24638	3.47807	0.24394	4.74695	0.6883
4.38636	1.24365	3.68182	0.35299	3.49327	0.27959	3.51079	0.27842	4.8421	0.71999
4.57555	1.41209	3.7303	0.39097	3.53892	0.31894	3.54979	0.30915	4.94261	0.75967
4.77023	1.59064	3.7954	0.42367	3.5764	0.34839	3.59519	0.35047	5.04379	0.80182
4.99222	1.7896	3.86026	0.46337	3.61869	0.39354	3.64564	0.38901	5.15421	0.85088
5.24317	1.99789	3.91257	0.49197	3.67979	0.42913	3.68753	0.44138	5.27173	0.90463
5.5296	2.22215	3.98139	0.5568	3.73837	0.47672	3.75125	0.47105	5.39836	0.97325
5.85743	2.45311	4.06555	0.59022	3.79552	0.5341	3.81386	0.53559	5.52382	1.04459
6.2206	2.69495	4.15875	0.64563	3.87313	0.58036	3.88072	0.59101	5.65986	1.12298
6.61793	2.94314	4.24702	0.70336	3.9424	0.65851	3.95621	0.66414	5.81897	1.21235
7.05251	3.2028	4.34072	0.76854	4.04246	0.7246	4.05346	0.73535	5.98118	1.30995
7.52252	3.46874	4.44445	0.83569	4.13549	0.80486	4.15023	0.82215	6.16294	1.42074
8.03375	3.7482	4.55885	0.91328	4.24228	0.89215	4.26042	0.91274	6.34627	1.53949
8.59447	4.03845	4.68073	0.99709	4.3646	0.99032	4.38852	1.0144	6.55139	1.67646
9.18673	4.35318	4.8163	1.0994	4.50354	1.10022	4.53123	1.12806	6.77262	1.82916
9.83667	4.66824	4.96725	1.20634	4.6553	1.2137	4.69669	1.2443	7.02206	1.99921
10.5655	5.00199	5.13891	1.3231	4.83538	1.33837	4.88207	1.37229	7.29697	2.17702
11.3336	5.33122	5.32821	1.45706	5.03291	1.47373	5.08983	1.50756	7.61268	2.38936
12.2039	5.65186	5.549	1.5964	5.25804	1.6106	5.32184	1.64569	7.97026	2.62325
13.1305	5.96162	5.79494	1.73804	5.51945	1.7592	5.59371	1.78646	8.35968	2.86653
14.1401	6.23439	6.08299	1.88069	5.80992	1.89851	5.89434	1.9099	8.81817	3.11911
15.2103	6.46855	6.41314	2.01547	6.13836	2.02562	6.23239	2.03211	9.35919	3.35857
16.3598	6.57541	6.7731	2.13735	6.50605	2.13698	6.60107	2.12508	9.97233	3.56367
17.5486	6.64114	7.17569	2.20653	6.90174	2.20884	7.00136	2.18441	10.6562	3.70719
18.7315	6.55799	7.60449	2.24754	7.3386	2.23947	7.42916	2.1951	11.3703	3.7798
19.8756	6.41545	8.04799	2.22368	7.77647	2.21057	7.85969	2.1469	12.1329	3.74604
20.9944	6.11768	8.46607	2.13613	8.18427	2.12341	8.26137	2.04013	12.8451	3.58966
22.0566	5.7506	8.86061	2.00126	8.57994	1.98465	8.63054	1.8885	13.5073	3.36564
22.9912	5.29308	9.20461	1.82974	8.92122	1.80935	8.94258	1.70471	14.0844	3.03665
23.7692	4.86758	9.49342	1.62576	9.20914	1.59949	9.20411	1.50436	14.568	2.70511
24.4746	4.38948	9.72066	1.43075	9.43339	1.39924	9.40429	1.3178	14.9287	2.33494
25.0331	3.9441	9.90393	1.23301	9.61228	1.20142	9.57395	1.11999	15.2334	2.0255
25.53	3.52417	10.0484	1.06085	9.74564	1.0254	9.68804	0.94763	15.4597	1.72044
25.9522	3.1647	10.1514	0.90171	9.84178	0.8639	9.77771	0.79595	15.639	1.47579
26.281	2.84789	10.2362	0.75364	9.91903	0.73929	9.84445	0.6765	15.7542	1.24824
26.6073	2.5758	10.2965	0.64866	9.98567	0.61231	9.89534	0.58322	15.8637	1.07585
26.866	2.36895	10.3537	0.5531	10.0315	0.5204	9.92433	0.49323	15.9433	0.9256
27.1149	2.20247	10.398	0.47446	10.0662	0.44447	9.97083	0.42251	15.9985	0.81031
27.3307	2.08403	10.4235	0.42866	10.0897	0.38902	9.98923	0.37609	16.0338	0.73949
27.552	1.99563	10.4558	0.38721	10.1137	0.34054	10.0123	0.34075	16.0814	0.69374
27.7501	1.95772	10.4791	0.35641	10.1277	0.31482	10.0268	0.31686	16.1158	0.66644
27.9702	1.96612	10.5039	0.3384	10.1512	0.29452	10.0476	0.30584	16.1612	0.67059
28.1906	1.99038	10.52	0.33596	10.1626	0.28414	10.0615	0.30633	16.1983	0.70177
28.4025	2.03955	10.5383	0.3381	10.1796	0.29068	10.0774	0.32716	16.2249	0.76818
28.5973	2.13582	10.5608	0.35783	10.1954	0.30479	10.094	0.35368	16.2695	0.86498
28.8514	2.29201	10.5776	0.3884	10.2064	0.32767	10.1097	0.39939	16.3393	0.98874
29.0964	2.47167	10.6049	0.43417	10.2286	0.37117	10.1372	0.45984	16.3926	1.13748
29.3665	2.7111	10.6269	0.49212	10.2427	0.42285	10.1559	0.53858	16.4948	1.35476
29.6647	2.93856	10.6648	0.58527	10.2749	0.49148	10.1982	0.62879	16.5831	1.58847
30.0213	3.29912	10.6861	0.69222	10.2982	0.58398	10.2425	0.75631	16.7564	1.84048
30.3414	3.69824	10.7277	0.81187	10.3326	0.69027	10.2852	0.89495	16.9251	2.20044
30.7715	4.11188	10.7889	0.98067	10.3902	0.83708	10.3741	1.06439	17.093	2.56861
31.2904	4.69237	10.8382	1.19175	10.438	1.02041	10.464	1.28074	17.3696	2.97716
31.8043	5.39259	10.9073	1.4177	10.495	1.1996	10.5504	1.51752	17.6902	3.49537
32.351	6.06842	11.0319	1.70316	10.6028	1.42827	10.6779	1.74326	18.0133	4.05588
33.1285	6.81876	11.166	2.09039	10.7228	1.7347	10.8749	2.05678	18.402	4.59187
34.0215	7.80231	11.2853	2.53049	10.8382	2.08795	11.068	2.44104	18.935	5.19208
34.9343	8.9235	11.4638	2.99765	10.9904	2.46489	11.2634	2.85223	19.5495	5.94591
35.958	10.0979	11.7511	3.59053	11.2288	2.91961	11.523	3.28682	20.1553	6.76983
37.2635	11.2954	12.0895	4.35559	11.5182	3.50103	11.8827	3.81687	20.815	7.60044
38.8144	12.8441	12.4282	5.22189	11.8069	4.18379	12.2808	4.48036	21.7491	8.50105
40.4606	14.6426	12.891	6.15136	12.1623	4.89802	12.6927	5.21653	22.8278	9.57314
42.2006	16.4563	13.5527	7.26417	12.6977	5.73	13.2121	5.99327	23.9587	10.7828
44.3536	18.318	14.3495	8.65537	13.3701	6.78618	13.9402	6.92322	25.2215	12.0331
46.8961	20.39	15.2113	10.2326	14.1271	8.00902	14.8136	8.08921	26.7816	13.3868
49.6421	22.8319	16.2786	11.9135	15.0261	9.34233	15.8003	9.40614	28.7549	14.9442
52.4113	25.479	17.5962	13.8327	16.2245	10.7945	16.997	10.8214	31.0404	16.824

## Sheet: Fig. 6n2
x	10	x	30	x	50	x	70	x	90
3.95592	-1.39781	4.10368	-0.67004	3.96528	-0.77349	4.00482	-0.76364	4.30852	-0.53202
4.20906	-0.89898	4.21762	-0.39354	4.06836	-0.51018	4.10955	-0.49663	4.44317	-0.23734
4.40957	-0.51923	4.33023	-0.17152	4.16078	-0.30162	4.20269	-0.28758	4.56999	0.00348
4.57874	-0.21714	4.42807	-0.00105	4.24039	-0.14208	4.28654	-0.12626	4.70308	0.19638
4.73086	0.02084	4.52742	0.13432	4.31707	-0.01362	4.36436	-0.000865123	4.82816	0.36165
4.86967	0.21801	4.62256	0.24774	4.39105	0.08442	4.4396	0.09932	4.96256	0.48597
5.00766	0.39281	4.71349	0.33875	4.45964	0.16204	4.51072	0.17502	5.09829	0.59947
5.13524	0.53001	4.80865	0.41355	4.52516	0.22398	4.58029	0.2428	5.24264	0.69588
5.26451	0.66417	4.90822	0.47796	4.5872	0.28172	4.64573	0.29427	5.38552	0.77479
5.39916	0.7827	5.00133	0.53383	4.65697	0.32318	4.71943	0.33526	5.52978	0.84083
5.54409	0.90041	5.10481	0.58464	4.72494	0.36417	4.78364	0.37712	5.6804	0.8999
5.68357	1.0102	5.19821	0.63284	4.79037	0.40096	4.85323	0.40709	5.83046	0.94809
5.84848	1.12975	5.31369	0.67286	4.85868	0.43071	4.92097	0.4398	5.98209	0.99347
6.01607	1.24571	5.40931	0.72038	4.92526	0.46392	4.99447	0.47425	6.13232	1.03854
6.20384	1.38098	5.5241	0.75854	4.9967	0.48942	5.07027	0.5033	6.28124	1.08548
6.41178	1.51125	5.64241	0.79797	5.06927	0.52436	5.14356	0.53592	6.43754	1.13734
6.63389	1.65546	5.76091	0.84464	5.14813	0.55516	5.22043	0.56861	6.59331	1.20122
6.87652	1.79944	5.88792	0.88365	5.2325	0.58867	5.30335	0.60517	6.75822	1.27209
7.14552	1.94523	6.02221	0.93397	5.31841	0.63039	5.38448	0.6423	6.93058	1.35148
7.44058	2.09843	6.15306	0.98325	5.40432	0.66878	5.47857	0.69223	7.12156	1.43932
7.76389	2.24894	6.30117	1.03906	5.4959	0.71565	5.56928	0.73284	7.31927	1.53268
8.08878	2.4087	6.45287	1.09374	5.59277	0.76169	5.67301	0.78428	7.53207	1.63521
8.43945	2.56614	6.61561	1.1541	5.70417	0.82049	5.77583	0.84297	7.75939	1.75482
8.81009	2.7333	6.78169	1.21254	5.81	0.88081	5.89502	0.9117	8.00518	1.88384
9.20835	2.89967	6.95781	1.27368	5.93963	0.94465	6.01895	0.98627	8.27358	2.02933
9.63014	3.08305	7.14976	1.33619	6.06882	1.01796	6.16031	1.0621	8.56378	2.18274
10.0742	3.29747	7.36282	1.40596	6.22135	1.1018	6.30985	1.15126	8.867	2.33326
10.5268	3.52505	7.5615	1.47763	6.38017	1.18635	6.47707	1.2405	9.21241	2.52574
11.0416	3.75917	7.79437	1.55013	6.56128	1.27702	6.66316	1.3489	9.57469	2.71792
11.6084	4.00842	8.02546	1.61778	6.75202	1.37077	6.86935	1.4464	9.97482	2.92324
12.2159	4.29525	8.27605	1.6842	6.96975	1.4671	7.10012	1.55365	10.4133	3.12663
12.8935	4.57853	8.54149	1.76391	7.21534	1.5669	7.35835	1.6604	10.9266	3.34878
13.6276	4.86345	8.83452	1.82654	7.47014	1.65171	7.64041	1.74533	11.4919	3.54876
14.4382	5.08779	9.14241	1.87878	7.77293	1.72122	7.95547	1.82637	12.1025	3.73303
15.3047	5.30558	9.46632	1.91685	8.07992	1.76891	8.27805	1.88467	12.7949	3.87532
16.2426	5.46395	9.81563	1.9327	8.41582	1.79117	8.64254	1.89901	13.5049	3.95066
17.2175	5.54848	10.1598	1.9146	8.7496	1.77546	9.00614	1.88108	14.2701	3.93298
18.1994	5.51846	10.5194	1.83543	9.09045	1.69822	9.35322	1.81816	15.027	3.81292
19.2362	5.40291	10.834	1.75112	9.38983	1.59698	9.6806	1.70479	15.7274	3.59991
20.1504	5.25703	11.1349	1.6274	9.66124	1.45792	9.96858	1.56157	16.3459	3.32239
21.0783	4.95259	11.3826	1.46953	9.8901	1.31069	10.2254	1.39451	16.8928	2.95703
21.9087	4.60357	11.6046	1.29046	10.0938	1.13926	10.421	1.22438	17.3466	2.6235
22.607	4.18863	11.7983	1.14466	10.2282	1.00082	10.5837	1.05988	17.6838	2.27165
23.218	3.78356	11.9338	0.98732	10.3628	0.84222	10.6935	0.89358	17.9365	1.98362
23.7088	3.36754	12.0483	0.85177	10.4416	0.71572	10.7853	0.75933	18.1711	1.66687
24.1373	3.00418	12.1245	0.7327	10.5019	0.61845	10.8546	0.64906	18.3254	1.42583
24.4717	2.65631	12.1948	0.62276	10.5494	0.5165	10.9059	0.54365	18.4476	1.20193
24.7351	2.40039	12.2598	0.52436	10.596	0.44385	10.9454	0.46702	18.5223	1.05412
24.9521	2.17029	12.2926	0.4851	10.6212	0.38881	10.9802	0.4022	18.6019	0.91849
25.1276	2.03826	12.3364	0.42765	10.6389	0.33804	11.0077	0.361	18.6399	0.82396
25.3242	1.92856	12.3557	0.37714	10.6614	0.31305	11.0226	0.31201	18.6979	0.76035
25.4499	1.87626	12.3755	0.35843	10.6888	0.28621	11.0493	0.29462	18.7398	0.73633
25.6059	1.89907	12.4008	0.34937	10.7038	0.2754	11.0617	0.29205	18.7725	0.72568
25.7316	1.97393	12.4178	0.34638	10.7201	0.27716	11.0702	0.29696	18.7977	0.76013
25.8952	2.13259	12.4421	0.36019	10.7361	0.29265	11.0891	0.30969	18.8496	0.81688
26.0525	2.35506	12.4664	0.38918	10.7464	0.31037	11.1032	0.34185	18.8923	0.91585
26.2552	2.63427	12.4927	0.43104	10.7687	0.34804	11.1313	0.38196	18.9479	1.03681
26.4529	2.96379	12.5167	0.48234	10.7916	0.39198	11.15	0.4408	19.0062	1.2246
26.6891	3.45762	12.5497	0.56052	10.8133	0.45586	11.1728	0.51233	19.1063	1.4449
27.0158	4.00644	12.602	0.64858	10.8531	0.53857	11.2182	0.60493	19.2181	1.67909
27.3796	4.66073	12.6391	0.76944	10.885	0.6296	11.2538	0.71562	19.3918	2.0133
27.91	5.41009	12.7045	0.8921	10.9438	0.73957	11.3226	0.85414	19.5298	2.36531
28.4167	6.40468	12.7858	1.06686	10.9958	0.88712	11.3817	1.0253	19.7912	2.77402
29.0376	7.37633	12.8556	1.25778	11.0622	1.03573	11.4713	1.19185	20.0545	3.28423
29.9686	8.60505	12.9742	1.47726	11.1692	1.23205	11.6	1.4118	20.3468	3.76323
30.8871	10.1474	13.1113	1.77774	11.2666	1.48642	11.7166	1.68768	20.7867	4.29633
31.8915	11.7027	13.2261	2.12023	11.3633	1.73834	11.8468	1.96494	21.2504	4.99072
33.2985	13.3936	13.3841	2.47534	11.5187	2.03411	12.0421	2.28064	21.6078	5.73477
34.9763	15.5359	13.6281	2.93636	11.7192	2.42468	12.2737	2.68965	22.2258	6.50653
36.7118	17.975	13.8916	3.54073	11.8994	2.90535	12.4908	3.16748	22.9679	7.37375
38.6865	20.5124	14.1425	4.21705	12.0984	3.41354	12.7302	3.65733	23.753	8.42051
41.1471	23.3257	14.4997	4.9508	12.4093	3.99966	13.0795	4.22424	24.5538	9.53235
44.0941	26.7306	15.0283	5.85781	12.821	4.7609	13.53	4.95355	25.5126	10.6427
47.1455	30.7891	15.6159	7.01384	13.2424	5.67882	13.9721	5.82969	26.7853	11.9314
50.4757	35.2117	16.2246	8.30461	13.7184	6.658	14.4781	6.76029	28.2375	13.546
54.6441	40.1035	17.0081	9.67737	14.3864	7.77607	15.1907	7.82497	29.7927	15.3705
59.8303	45.9027	18.038	11.3945	15.2934	9.15081	16.1154	9.14955	31.5834	17.3036
65.8208	52.803	19.369	13.3451	16.3238	10.7815	17.1466	10.7468	33.8884	19.4667
72.6651	60.4333	20.7524	15.6514	17.4419	12.5387	18.328	12.4807	36.7188	22.1182
80.9857	68.5564	22.3794	18.1479	19.0204	14.598	19.9041	14.4683	39.9952	25.2071

[truncated: 4 more sheets: Fig. 6n3, Fig. 6m1, Fig. 6m2, Fig. 6m3]
